# Supplementary material for: Comprehensive review of sweetpotato flavor compounds: Opportunities for developing consumer‐preferred varieties
Source: Compr Rev Food Sci Food Saf. 2025 Apr 24;24(3):e70172. doi: 10.1111/1541-4337.70172 (PMC12019920; doi:10.1111/1541-4337.70172)
Supplement: Supplementary file 2 — Supporting Information [file CRF3-24-e70172-s001.xlsx]

## Sheet: Tab S2- Over 400 VOC identified
Functional Group	Compound	CAS No	Baked	Boiled	Microwaved	Steamed	Roasted	Raw	Author
Alcohols	(-)-myrtenol	019894-97-4	1			1	1		Zhang et al., 2023, Yao et al., 2023b, Zhang et al., 2021
Sesquiterpenes	(+)-cyclosativene	22469–52–9	2	1		1	1		Shen et al., 2024, Zhang et al., 2021, Zhang et al., 2023
Sesquiterpenes	(+)-dihydrocarvone		1						Zhang et al., 2021
Aldehydes	(−)-perillaldehyde		1						Zhang et al., 2021
Aldehydes	2-furaldehyde		1						Sun et al. 1993
Alkanes	(4 S)-4-methyl-2-(2-methylprop-1-en-1-yl)oxane	16409–43–1					1		Shen et al., 2024
Aldehydes	2,4-heptadienal	004313-03-5	1	1		1	1	2	Zhang et al., 2023; Zhang et al., 2021; Ravi et al, 2022; Jiang et al., 2023; Yao et al., 2023a; Yao et al., 2023b
Aldehydes	2,4-nonadienal	005910-87-2	1	1			1	1	Ravi et al, 2022; Zhang et al., 2021; Jiang et al., 2023
Aldehydes	2,4-octadienal	030361-28-5					1		Zhang et al., 2023
Aldehydes	2,4-decadienal	025152-84-5	4	2		1	2		Wang and Kays 2000; Wang and Kays 2003; Ravi et al, 2022; Yao et al., 2023b; Zhang et al., 2023; Zhang et al., 2021; Jiang et al., 2023; Yao et al., 2023a
Aldehydes	2,6-nonadienal	017587-33-6	1				1		Zhang et al., 2023; Yao et al., 2023a
Esters	2-ethylhexylmethoxycinnamate		1						Nakamura et al., 2013
Aldehydes	2-heptenal	018829-55-5	2	2			1		Zhang et al., 2021, Zhang et al., 2023, Jiang et al., 2023
Aldehydes	2-hexenal	006728-26-3	2	2		3	1		Zhang et al., 2021; Yao et al., 2023b; Jiang et al., 2023; Yao et al., 2023a
Alcohols	2-methyl3penten-2-ol		1						Dumas et al., 2005
Aldehydes	2-nonenal	018829-56-6	2	2		1	1		Zhang et al., 2023; Yao et al., 2023a
Aldehydes	2-octenal	2548–87–0	1			1	2		Zhang et al., 2021; Yao et al., 2023b; Jiang et al., 2023; Yao et al., 2023a; Shen et al., 2024
Aldehydes	2-pentenal		1						Zhang et al., 2021
Aldehydes	citral	000141-27-5					1		Zhang et al., 2023
Alcohols	isoeugenol		1						Nakamura et al., 2013
Alcohols	p-menth-2-en-7-ol		1						Nakamura et al., 2013
Monoterpenes	rose oxide	005258-11-7	1					1	Jiang et al., 2023
Monoterpenes	(L)-α-terpineol	010482-56-1						1	Jiang et al., 2023
Esters	(Z)-2-ethylhexyl-methoxycinnamate		1						Nakamura et al., 2013
Aldehydes	(Z)-2-heptenal	057266-86-1	1	1		1			Jiang et al., 2023; Yao et al., 2023a
Aldehydes	(Z)-2-octenal			1					Ravi et al, 2022
Monoterpenes	(Z)-rose oxide	016409-43-1				1			Yao et al., 2023b
Ketones	1-(1,4-dimethylcyclohex-3-en-1-yl)ethan-1-one	043219-68-7	1						Jiang et al., 2023
Ketones	1-(1H-pyrrole-2-yl)-ethanone						1		Tsai et al., 2021
Alkanes	1-chloropentane		1				1		Zhang et al., 2021
Others	1-furfurylpyrrole	1438–94–4							Shen et al., 2024
Ketones	1-hepten-3-one		1						Zhang et al., 2021
Alcohols	1-hexanol		1			1			Zhang et al., 2021; Yao et al., 2023b
Benzenes	1-methyl-4-(1-methylethenyl)-benzene	001195-32-0				1			Yao et al., 2023b
Alcohols	1-nonadecanol		1						Wang and Kays 2000
Alcohols	1-octanol			1					Ravi et al, 2022
Alcohols	1-octen-3-ol	3391–86–4	1			1	1		Shen et al., 2024; Zhang et al., 2021; Yao et al., 2023b
Ketones	1-octen-3-one	4312–99–6				1	1		Shen et al., 2024; Yao et al., 2023b
Ketones	1-penten-3-one		1						Zhang et al., 2021
Alcohols	1-propanol, 2-methyl-			1					Ravi et al, 2022
Alcohols	1,2,4-cyclopentanetriol		1						Wang and Kays 2000
Benzenes	1,2,4-trimethyl benzene	000091-16-7	3			1			Wang and Kays 2000; Zhang et al., 2021; Jiang et al., 2023
Sesquiterpenes	1,3,8-p-menthatriene	18368–95–1					1		Shen et al., 2024
Alkanes	10-heneicosene		1						Wang and Kays 2000
Acids	12-octadecadienoic acid		1						Wang and Kays 2000
Alkanes	2n-hexane		1						Purcell et al., 1980
Esters	2-(2-butoxyethoxy)ethyl acetate	124–17–4					1		Shen et al., 2024
Others	2-(p-methylphenyl)propene	001195-32-0	2	2		1			Zhang et al., 2023;Yao et al., 2023a
Furans	2-acetyl furan	1192–62–7	6				1		Shen et al., 2024; Sun et al., 1995; Wang and Kays 2000; Wang and Kays 2003 Zhang et al., 2023; Yao et al., 2023a; Horvat et al., 1991
Others	2-acetyl pyrrole	1072–83–9	2				1		Sun et al. 1993; Wang and Kays 2000; Shen et al., 2024
Alcohols	2-butoxy ethanol		1						Dumas et al., 2005
Ketones	2-cyclohexen-1-one	930–68–7					1		Shen et al., 2024
Esters	2-ethyl-3-hydroxyhexyl-2-methylpropanoate		1						Nakamura et al., 2013
Alcohols	2-ethylhexanol	000104-76-7	1	1		1			Jiang et al., 2023
Naphalene	2-ethylhexyl hydrogen phthalate		1						Nakamura et al., 2013
Aldehydes	2-furacarboxyaldehyde		2						Sun et al. 1993; Wang and Kays 2000
Alcohols	2-furamethanol	000098-00-0	5				2		Sun et al. 1993; Tsai et al., 2021; Wang and Kays 2003; Zhang et al., 2023; Purcell et al., 1980; Nakamura et al., 2013; Wang and Kays 2000
Furans	2-furfuryl-5-methylfuran	13678–51–8					1		Shen et al., 2024
Ketones	2-furyl methyl ketone		1						Purcell et al., 1980
Ketones	2-heptanone	000110-43-0	1			1			Zhang et al., 2021; Yao et al., 2023b
Aldehydes	2-heptenal	57266–86–1					1		Shen et al., 2024
Furans	2-hexanoylfuran	14360–50–0					1		Shen et al., 2024
Furans	2-hydrocyacetyl furan		1						Sun et al., 1995
Aldehydes	2-isopropyl-5-methyl-2-hexenal	35158–25–9					1		Shen et al., 2024
Phenols	2-methoxy-4-vinylphenol	007786-61-0	3	3		3			Zhang et al., 2023; Jiang et al., 2023; Yao et al., 2023a
Phenols	2-methoxy-phenol	000090-05-1				1			Yao et al., 2023b
Aldehydes	2-methyl propanal			1					Ravi et al, 2022
Alkanes	2-methyl-2-hexene		1						Sun et al. 1993
Esters	2-methyl-furoaate		1						Sun et al. 1993
Ketones	2-methyl-tetrahydrofuran-3-one		1						Purcell et al., 1980
Furans	2-methylbenzofuran	004265-25-2	2			1			Jiang et al., 2023; Zhang et al., 2023
Ketones	2-methylcumarone	4265–25–2					1		Shen et al., 2024
Alkanes	2-methyldodecane	1560–97–0					1		Shen et al., 2024
Alkanes	2-methylundecane	7045–71–8					1		Shen et al., 2024
Ketones	2-naphthalenone		1						Wang and Kays 2000
Alcohols	2-penten-4-ol		1						Dumas et al., 2005
Furans	2-pentylfuran	3777–69–3	7	2		3	2		Wang and Kays 2000; Wang and Kays 2003; Dumas et al., 2005; Purcell et al., 1980; Shen et al., 2024; Zhang et al., 2021; Jiang et al., 2023; Zhang et al., 2023; Yao et al., 2023b; Yao et al., 2023a
Alcohols	2-propanol			1					Ravi et al, 2022
Furans	2-propionylfuran	3194–15–8					1		Shen et al., 2024
Ketones	2-pyrone		1						Purcell et al., 1980
Aldehydes	2-pyrrolecarbaldehyde						1		Tsai et al., 2021
Ketones	2-undecanone	112–12–9	3	1	2		2		Shen et al., 2024; Nakamura et al., 2013; Zhang et al., 2023; Jiang et al., 2023; Yao et al., 2023a
Others	2, 6-dimethyl pyrazine			1					Ravi et al, 2022
Alcohols	2,2-dimethyl-1,3-cyclohexanediol		1						Wang and Kays 2000
Furans	2,2-methylenebisfuran	1197–40–6					1		Shen et al., 2024
Ketones	2,2,6-trimethyl-cyclohexanone	2408–37–9	1	1		1	1		Shen et al., 2024;Jiang et al., 2023; Yao et al., 2023a
Furans	2,2'-bifuran	5905–00–0	1				1		Shen et al., 2024; Yao et al., 2023a
Ketones	2,3-butadione		2						Sun et al. 1993; Purcell et al., 1980
Ketones	2,3-dihydro-3,5-dihydroxy-6-methyl-4 h- pyran-4-one		1				1		Sun et al. 1993; Tsai et al., 2021
Alcohols	2,3-nonadecanediol		1						Wang and Kays 2000
Ketones	2,3-pentanedione	000600-14-6	3	2		1			Sun et al. 1993; Ravi et al, 2022; Purcell et al., 1980; Wang and Kays 2000; Ravi et al, 2022; Yao et al., 2023b
Phenols	2,4-di-tert-butylphenol	96–76–4							Shen et al., 2024
Aldehydes	2,4-dimethylbenzaldehyde	15764–16–6	1				1		Shen et al., 2024; Zhang et al., 2021
Aldehydes	2,4-nonadienal, (E,E)-	005910-87-2	2			1			Wang and Kays 2000; Wang and Kays 2003; Yao et al., 2023b
Ketones	2,6-dimethyl-3-heptanone	19549–83–8				1			Shen et al., 2024
Alkanes	2,6-dimethyl-nonane	17302–28–2				1			Shen et al., 2024
Alkanes	2,6,10-trimethylpentadecane	3892–00–0				1			Shen et al., 2024
Aldehydes	2,6,6-trimethyl-1-cyclohexene-1-acetaldehyde	472–66–2				1			Shen et al., 2024
Ketones	2(4h)-benzofuranone		1						Wang and Kays 2000
Ketones	2(5h)-furanone						1		Tsai et al., 2021
Alcohols	3 -methyl -1 -butanol		1						Dumas et al., 2005
Naphalene	3-ethyl-2-methyl-1,3-hexadiene		1						Zhang et al., 2021
Alcohols	3-ethyl-4-methylpentan-1-ol		1						Zhang et al., 2021
Aldehydes	3-furaldehyde		2						Wang and Kays 2000; Wang and Kays 2003
Esters	3-hydroxy-2,2,4-trimethylpentyl isobutyrate	77–68–9					1		Shen et al., 2024
Acids	3-methyl butanoic acid			1					Ravi et al, 2022
Alcohols	3-methyl-4-isopropylphenol	485076					1		Shen et al., 2024
Alkanes	3-methyl-decane	13151–34–3					1		Shen et al., 2024
Alkanes	3-methyl-tridecane						1		Tsai et al., 2021
Ketones	3-nonen-2-one	014309-57-0	1			1			Zhang et al., 2021; Yao et al., 2023b
Ketones	3-octen-2-one	001669-44-9				1			Yao et al., 2023b
Furans	3-phenylfuran	13679–41–9				1			Shen et al., 2024
Others	3,4-dihydropyran		2						Sun et al., 1995; Wang and Kays 2000
Ketones	3,5-dihydroxy-2-methyl,5,6-dihydrogen-4-pyrone		1						Sun et al. 1993
Ketones	3,5-dimethyl-2,4(3H,5H)-furandione						1		Tsai et al., 2021
Aldehydes	3,5-dimethyl-benzaldehyde	005779-95-3	1						Yao et al., 2023a
Ketones	3,5-octadien-2-one	038284-27-4	1			1			Zhang et al., 2021; Yao et al., 2023b
Ketones	4 h -pyran-4-one		1						Sun et al. 1993
Alcohols	4-(1-methylethyl)-1,5-cyclohexadiene-1-methanol		1						Zhang et al., 2021
Aldehydes	4-(propan-2-yl)cyclohex-1-ene-1-carbaldehyde	21391–98–0					1		Shen et al., 2024
Others	4-decanolide		1						Wang and Kays 2000
Ketones	4-hidroxy-4-methyl-2-pentanone		1						Dumas et al., 2005
Naphalene	4-hydroxy-3-methoxystyrene	7786–61–0					1		Shen et al., 2024
Acids	4-hydroxybutyric acid						1		Tsai et al., 2021
Aldehydes	4-isopropylbenzaldehyde	122–03–2					1		Shen et al., 2024
Alcohols	4-isopropylbenzyl alcohol	536–60–7					1		Shen et al., 2024
Ketones	4-methyl-1-(2.3.4.5-tetrahydro-5-methyl[2.3'-bifuran]-5-yl)-2-pentanone		1						Nakamura et al., 2013
Others	4-methyl-2-(2-methylprop-1-enyl)-3,6-dihydro-2 h-pyran	1786–08–9					1		Shen et al., 2024
Ketones	4-methyl-2-pentanone		1						Dumas et al., 2005
Aldehydes	4-methyl-2-phenyl-2-pentenal	26643–91–4					1		Shen et al., 2024
Ketones	4-methyl-3-penten-2-one		1						Dumas et al., 2005
Alcohols	4-methyl-5-thiazolethanol						1		Tsai et al., 2021
Alkanes	4-methyl-dodecane	6117–97–1					1		Shen et al., 2024
Alkanes	4-methylundecane	2980–69–0					1		Shen et al., 2024
Others	4-octanolide			1					Ravi et al, 2022
Others	4-undecanolide			1					Ravi et al, 2022
Ketones	4,5-dimethyl-4-hexen-3-one		1						Wang and Kays 2000
Aldehydes	5-acetoxymethyl-2-furaldehyde						1		Tsai et al., 2021
Ketones	5-ethyldihydro-2(3H)-furanone			1					Ravi et al, 2022
Aldehydes	5-hydroxymethyl-2-furfural		1						Sun et al., 1995
Aldehydes	5-hydroxymethylfurfural						1		Tsai et al., 2021
Alcohols	5-methyl tetrahydrofurfuryl alcohol						1		Tsai et al., 2021
Aldehydes	5-methyl-2-furaldehyde		1				1		Purcell et al., 1980; Tsai et al., 2021
Alcohols	5-methyl-2-furanmethanol								Tsai et al., 2021
Aldehydes	5-methyl-2-furfural		6						Horvat et al., 1991; Sun et al. 1993; Sun et al., 1995; Wang and Kays 2000; Wang and Kays 2003; Nakamura et al., 2013
Aldehydes	5-methylfurfural	620–02–0	2				1		Sun et al. 1993; Shen et al., 2024; Jiang et al., 2023
Aldehydes	5, hydroxy-methyl-2-furancarboxaldehyde		1						Sun et al. 1993
Ketones	6-methyl-2-heptanone	928–68–7					1		Shen et al., 2024
Ketones	6-methyl-5-hepten-2-one	110–93–0	2	1		1	1		Shen et al., 2024; Zhang et al., 2021; Jiang et al., 2023
Ketones	6-pentyl-2h-pyran-2-one		1						Zhang et al., 2021
Sesquiterpenes	6,9-guaiadene	036577-33-0	1	1			1		Zhang et al., 2023
Others	8α-H-secoeudesmanolide						1		Tsai et al., 2021
Aldehydes	acetaldehyde		1						Ravi et al, 2022
Acids	acetic acid		1	1			1		Sun et al., 1995; Tsai et al., 2021; Ravi et al, 2022
Alcohols	acetol		2						Sun et al. 1993; Sun et al., 1995
Sesquiterpenes	allo-aromadendrene		1						Nakamura et al., 2013
Others	anethole			1					Ravi et al, 2022
Naphalene	azulene	36577–33–0					1		Shen et al., 2024
Aldehydes	benzaldehyde	000100-52-7	11	4		3	2		Sun et al. 1993; Purcell et al., 1980; Sun et al., 1995; Wang and Kays 2000; Wang and Kays 2003; Dumas et al., 2005; Zhang et al., 2021; Ravi et al, 2022; Shen et al., 2024; Zhang et al., 2023; Yao et al., 2023b; Jiang et al., 2023; Yao et al., 2023a; Horvat et al., 1991
Aldehydes	benzaldehyde, 4-(1-methylethyl)-	000122-03-2				1			Yao et al., 2023b
Aldehydes	benzeneacetaldehyde	122–78–1	4	4	3		3		Shen et al., 2024; Zhang et al., 2021; Ravi et al, 2022; Zhang et al., 2023; Yao et al., 2023b; Jiang et al., 2023; Yao et al., 2023a
Furans	benzofuran	271–89–6					1		Shen et al., 2024
Acids	benzoic acid			1					Ravi et al, 2022
Esters	benzyl acetate			1					Ravi et al, 2022
Alcohols	benzyl alcohol		1						Zhang et al., 2021
Esters	bornyl acetate		1						Horvat et al., 1991
Aldehydes	butanal			1					Ravi et al, 2022
Ketones	butane-2,3-dione			1					Ravi et al, 2022
Acids	butanoic acid			1					Ravi et al, 2022
Esters	butyl 2 heptenate						1		Tsai et al., 2021
Esters	butyl acetate			1					Ravi et al, 2022
Benzenes	butylated hydroxytoluene						1		Tsai et al., 2021
Hydrocarbons	c17 hydrocarbon		1						Sun et al. 1993
Hydrocarbons	c18 hydrocarbon		1						Sun et al. 1993
Hydrocarbons	c19 hydrocarbon		1						Sun et al. 1993
Sesquiterpenes	cadina-1,4-diene		1						Nakamura et al., 2013
Sesquiterpenes	calamenene	483–77–2					1		Shen et al., 2024
Monoterpenes	camphene	000079-92-5	2			1	1		Zhang et al., 2021; Zhang et al., 2023; Yao et al., 2023b
Monoterpenes	camphor	000076-22-2				1			Yao et al., 2023b
Sesquiterpenes	carvacrol	000499-75-2				1			Yao et al., 2023b
Sesquiterpenes	cedrene	011028-42-5	1			1			Zhang et al., 2023
Sesquiterpenes	cedrol	000077-53-2		1					Jiang et al., 2023
Acids	cetylic acid	000057-10-3				1			Yao et al., 2023b
Sesquiterpenes	cineole		1						Horvat et al., 1991
Sesquiterpenes	cis-muurola-3,5-diene						1		Tsai et al., 2021
Monoterpenes	citral	000141-27-5	1			1		1	Zhang et al., 2021; Yao et al., 2023b; Jiang et al., 2023
Monoterpenes	citronellal		1	1					Ravi et al, 2022; Nakamura et al., 2013
Sesquiterpenes	cocal	21834–92–4					1		Shen et al., 2024
Sesquiterpenes	copaene	3856–25–5	4	2		3	2		Shen et al., 2024; Tsai et al., 2021; Zhang et al., 2023; Yao et al., 2023b; Jiang et al., 2023; Nakamura et al., 2013; Horvat et al., 1991
Sesquiterpenes	corylone						1		Tsai et al., 2021
Sesquiterpenes	cubebene		1						Nakamura et al., 2013
Aldehydes	cuminal		1						Nakamura et al., 2013
Aldehydes	cuminaldehyde	000122-03-2	3						Zhang et al., 2021; Zhang et al., 2023; Yao et al., 2023a
Alcohols	cuminol		1						Nakamura et al., 2013
Sesquiterpenes	curzerene		1						Nakamura et al., 2013
Alkanes	cyclododecane		1						Nakamura et al., 2013
Alkanes	cyclohexadecane		1						Nakamura et al., 2013
Alcohols	cyclohexanol		1						Wang and Kays 2000
Sesquiterpenes	cyclosativene		1						Nakamura et al., 2013
Sesquiterpenes	cyperene	2387–78–2	4	2		2	3		Shen et al., 2024; Tsai et al., 2021; Wang and Kays 2003; Zhang et al., 2021; Nakamura et al., 2013; Zhang et al., 2023; Yao et al., 2023b; Jiang et al., 2023
Monoterpenes	d-limonene	5989–27–5	2				1		Shen et al., 2024; Zhang et al., 2023; Yao et al., 2023a
Monoterpenes	damascenone	023696-85-7	2	2		1			Jiang et al., 2023;Yao et al., 2023a; Nakamura et al., 2013
Aldehydes	decanal	112–31–2	4	4		3	1		Shen et al., 2024; Ravi et al, 2022; Zhang et al., 2023; Yao et al., 2023b; Jiang et al., 2023; Yao et al., 2023a
Alkanes	decane	124–18–5					1		Shen et al., 2024
Acids	decanoic acid			1					Ravi et al, 2022
Sesquiterpenes	dehydro-1,8-cineole		1						Nakamura et al., 2013
Furans	dihydro-2(3H)-furanone			1					Ravi et al, 2022
Others	dihydroactinidiolide	17092–92–1	3	2		2	2	1	Nakamura et al., 2013; Shen et al., 2024; Zhang et al., 2021; Zhang et al., 2023; Yao et al., 2023b; Jiang et al., 2023; Yao et al., 2023a
Others	dimethyl trisulfide	3658–80–8		1			1		Shen et al., 2024; Ravi et al, 2022
Benzenes	dimethylbenzene (xylene),		1						Purcell et al., 1980
Others	dodecan-4-olide								Ravi et al, 2022
Aldehydes	dodecanal	112–54–9		1			1		Shen et al., 2024; Ravi et al, 2022
Alkanes	dodecane	112–40–3					1		Shen et al., 2024
Acids	dodecanoic acid		2	1					Zhang et al., 2021; Ravi et al, 2022; Nakamura et al., 2013
Alcohols	dodecanol		1						Nakamura et al., 2013
Alcohols	epicedrol	19903–73–2					1		Shen et al., 2024
Esters	ethyl acetate		1	1					Ravi et al, 2022; Nakamura et al., 2013
Esters	ethyl dodecanoate			1					Ravi et al, 2022
Esters	ethyl hexadecanoate	000628-97-7				1			Jiang et al., 2023
Esters	ethyl hexanoate			1					Ravi et al, 2022
Esters	ethyl octanoate			1					Ravi et al, 2022
Esters	ethyl propanoate			1					Ravi et al, 2022
Esters	ethyl-3-(methylthio)propanoate			1					Ravi et al, 2022
Benzenes	ethylbenzene	000100-41-4		1		1			Jiang et al., 2023
Alcohols	eugenol	000097-53-0	1			1		1	Zhang et al., 2021; Yao et al., 2023b; Jiang et al., 2023
Aldehydes	fural aldehyde		3						Sun et al., 1995; Purcell et al., 1980; Sun et al. 1993
Alcohols	furaneol						1		Tsai et al., 2021
Aldehydes	furfural	000098-01-1	6	4		3			Horvat et al., 1991; Tsai et al., 2021; Ravi et al, 2022; Zhang et al., 2023; Jiang et al., 2023; Yao et al., 2023a; Nakamura et al., 2013
Esters	furfuryl acetate	623–17–6					1		Shen et al., 2024
Alcohols	furfuryl alcohol (2-furanmethanol)		1						Sun et al., 1995
Alcohols	geraniol	000106-24-1	4	1		1			Wang and Kays 2000; Wang and Kays 2003; Zhang et al., 2021; Ravi et al, 2022; Yao et al., 2023b; Nakamura et al., 2013
Monoterpenes	geranylacetone	3796–70–1	1	1		1	1		Shen et al., 2024; Zhang et al., 2021; Yao et al., 2023b; Jiang et al., 2023
Sesquiterpenes	germacrene	023986-74-5	2	1		2			Wang and Kays 2000; Jiang et al., 2023; Zhang et al., 2023
Others	guaiacol	000090-05-1	3	2		1	1		Shen et al., 2024; Zhang et al., 2021; Nakamura et al., 2013; Jiang et al., 2023; Ravi et al, 2022
Sesquiterpenes	guaiazulene	489–84–9	1	1			2		Shen et al., 2024; Zhang et al., 2023
Alkanes	heneicosane		2						Zhang et al., 2021; Nakamura et al., 2013
Alkanes	heptacosane		1						Nakamura et al., 2013
Alkanes	heptadecane	629–78–7					1		Shen et al., 2024
Acids	heptadecanoic acid		1						Nakamura et al., 2013
Aldehydes	heptanal	111–71–7	3	1		3	2		Shen et al., 2024; Zhang et al., 2021; Zhang et al., 2023; Yao et al., 2023b; Jiang et al., 2023; Yao et al., 2023a; Dumas et al., 2005
Alkanes	hexadecane	544–76–3	1	1			1		Shen et al., 2024; Zhang et al., 2023
Acids	hexadecanoic acid		1						Nakamura et al., 2013
Acids	hexadecanoic acid,ethyl ester	000628-97-7	1			1			Yao et al., 2023b; Zhang et al., 2021
Alcohols	hexadecanol		1						Nakamura et al., 2013
Aldehydes	hexanal	000066-25-1	5	4	2		1		Dumas et al., 2005; Zhang et al., 2021; Ravi et al, 2022; Zhang et al., 2023; Yao et al., 2023b; Jiang et al., 2023; Yao et al., 2023a; Dumas et al., 2005
Alcohols	hexanol		1						Nakamura et al., 2013
Alcohols	hexylene glycol	000107-41-5							Jiang et al., 2023
Sesquiterpenes	humulene	006753-98-6	2	1		1	1		Zhang et al., 2021; Zhang et al., 2023; Jiang et al., 2023
Hydrocarbons	hydrocarbon iv,		1						Horvat et al., 1991
Alcohols	isobutyl alcohol		1						Sun et al. 1993
Alcohols	isobutyronitrile		1						Purcell et al., 1980
Alkanes	isoledene	95910–36–4	3	1			2		Dumas et al., 2005; Shen et al., 2024; Zhang et al., 2023
Alcohols	isomaltol		1						Sun et al. 1993
Alkanes	isophorone	78–59–1					1		Shen et al., 2024
Alcohols	isopropyl acetate			1					Ravi et al, 2022
Sesquiterpenes	isopulegone		1						Wang and Kays 2000
Alkanes	ketoisophorone	1125–21–9					1		Shen et al., 2024
Alcohols	l-carvone			1					Ravi et al, 2022
Alkanes	l-menthol	2216–51–5					1		Shen et al., 2024
Alkanes	lilial	80–54–6					1		Shen et al., 2024
Alcohols	limonene		2						Horvat et al., 1991; Wang and Kays 2000
Monoterpenes	linalool	78–70–6	8	2		3	1		Purcell et al., 1980; Horvat et al., 1991; Shen et al., 2024; Wang and Kays 2000; Wang and Kays 2003; Nakamura et al., 2013; Zhang et al., 2021; Zhang et al., 2023; Yao et al., 2023b; Jiang et al., 2023; Yao et al., 2023a
Acids	linoleic acid		1						Nakamura et al., 2013
Alkanes	longifolene	475–20–7					1		Shen et al., 2024
Alcohols	maltol	118–71–8	5	1			2		Sun et al., 1995; Sun et al. 1993; Shen et al., 2024; Tsai et al., 2021; Wang and Kays 2000; Wang and Kays 2003; Ravi et al, 2022; Nakamura et al., 2013
Aldehydes	methional	003268-49-3	1	1					Nakamura et al., 2013; Jiang et al., 2023
Alcohols	methyl eugenol			1					Ravi et al, 2022
Geranates	methyl geranate		2						Wang and Kays 2000; Wang and Kays 2003
Propanoates	methyl propanoate		1						Sun et al. 1993
Alkanes	methyl salicylate	119–36–8					1		Shen et al., 2024
Alcohols	methyl tridecanoate	001731-88-0				1			Yao et al., 2023b
Alcohols	methyl-2-methyl butanoate			1					Ravi et al, 2022
Alcohols	myristicin			1					Ravi et al, 2022
Alkanes	myrtenol	19894–97–4	2				1	1	Shen et al., 2024; Nakamura et al., 2013; Jiang et al., 2023
Alcohols	n-butanol			1					Ravi et al, 2022
Aldehydes	n-decanal		3						Wang and Kays 2000; Wang and Kays 2003; Purcell et al., 1980
Acids	n-hexadecanoic acid (palmitic acid)		1				1		Zhang et al., 2021
Alcohols	n-methylsuccinimide								Tsai et al., 2021
Aldehydes	n-nonanal		1	1					Purcell et al., 1980; Ravi et al, 2022
Monoterpenes	nerol	106–25–2	1			1	2	2	Shen et al., 2024; Zhang et al., 2021; Zhang et al., 2023; Yao et al., 2023b; Jiang et al., 2023; Yao et al., 2023a
Monoterpenes	nerol oxide	001786-08-9	1			1		1	Zhang et al., 2021; Yao et al., 2023b; Jiang et al., 2023
Alcohols	nerolidol		1				1		Tsai et al., 2021; Wang and Kays 2000
Alcohols	nerylacetone	003879-26-3	1	1		1			Yao et al., 2023a
Alcohols	nonacosane		1						Nakamura et al., 2013
Alcohols	nonadecane		1						Nakamura et al., 2013
Alcohols	nonan-2-one			1					Ravi et al, 2022
Aldehydes	nonanal	124–19–6	5	3		4	2		Horvat et al., 1991; Shen et al., 2024; Tsai et al., 2021; Zhang et al., 2021; Zhang et al., 2023; Yao et al., 2023b; Jiang et al., 2023; Yao et al., 2023a
Alcohols	nonyl acetate			1					Ravi et al, 2022
Cymenes	o-cymene	000527-84-4	1	1					Jiang et al., 2023
Alcohols	o-xylene	000095-47-6				1			Yao et al., 2023a
Alkanes	ocimene	13877–91–3					1		Shen et al., 2024
Alcohols	octadecane		1						Nakamura et al., 2013
Acids	octadecanoic acid		1						Nakamura et al., 2013
Alcohols	octadecanol		2						Wang and Kays 2000; Nakamura et al., 2013
Aldehydes	octanal	124–13–0	3	3		3	1		Shen et al., 2024; Ravi et al, 2022; Zhang et al., 2023; Yao et al., 2023b; Yao et al., 2023a; Purcell et al., 1980
Acids	octanoic acid	000124-07-2	1			1			Zhang et al., 2021; Yao et al., 2023b
Alcohols	octanoic acid, ethyl ester	000106-32-1		1					Yao et al., 2023b
Ketones	octyl ketone		1						Wang and Kays 2000
Acids	oleic acid		1						Nakamura et al., 2013
Alkanes	oxabicyclo(2,2,1)heptane		1						Sun et al. 1995
Alcohols	p-anisaldehyde			1					Ravi et al, 2022
Alcohols	p-cymen-7-ol	000536-60-7	1			1			Zhang et al., 2021; Yao et al., 2023b
Alcohols	p-cymen-8-ol	001197-01-9	2			3			Zhang et al., 2023; Yao et al., 2023b; Jiang et al., 2023
Monoterpenes	p-cymene	99–87–6	2	1		2	1		Shen et al., 2024; Zhang et al., 2021; Zhang et al., 2023; Jiang et al., 2023
Monoterpenes	p-ionone		1						Horvat et al., 1991
Alcohols	p-methyl acetophenone			1					Ravi et al, 2022
Others	p-vinylguaiacol		1						Nakamura et al., 2013
Benzenes	p-xylene	000106-42-3	1	2		1			Zhang et al., 2023; Yao et al., 2023a
Acids	palmitic acid		2						Horvat et al., 1991; Wang and Kays 2000
Alcohols	pantolactone						1		Tsai et al., 2021
Alcohols	patchouli alcohol	005986-55-0	1	1		1			Zhang et al., 2023; Yao et al., 2023a
Alcohols	pentacosane		1						Nakamura et al., 2013
Alcohols	pentadecanal		1						Zhang et al., 2021
Alkanes	pentadecane		1				1		Tsai et al., 2021;Zhang et al., 2021
Alcohols	pentan-2-one			1					Ravi et al, 2022
Alcohols	pentanal		1						Zhang et al., 2021
Alcohols	pentyl octanoate			1					Ravi et al, 2022
Alcohols	perillyl alcohol		2						Nakamura et al., 2013; Zhang et al., 2021
Alcohols	phenethyl alcohol	000060-12-8	2			1		1	Nakamura et al., 2013; Zhang et al., 2021; Yao et al., 2023b; Jiang et al., 2023
Aldehydes	phenylactaldehyde		6				1		Horvat et al., 1991; Sun et al. 1993; Purcell et al., 1980; Sun et al., 1995; Wang and Kays 2003; Nakamura et al., 2013; Wang and Kays 2000
Alcohols	phytol								Nakamura et al., 2013
Alkanes	pinocarvone	30460–92–5	1				1		Zhang et al., 2021; Shen et al., 2024
Alcohols	pristane						1		Tsai et al., 2021
Alcohols	propanoic acid			1					Ravi et al, 2022
Others	pyridine	000110-86-1	3	2		2			Wang and Kays 2000; Zhang et al., 2023; Yao et al., 2023a; Horvat et al., 1991
Alcohols	rosefuran						1		Tsai et al., 2021
Sesquiterpenes	selina-3,7(11)-diene	006813-21-4	1			1			Zhang et al., 2023
Alcohols	selina-4(15),7(11)-diene	058893-88-2		1		1			Zhang et al., 2023
Sesquiterpenes	sesquiterpene		2						Horvat et al., 1991; Wang and Kays 2003
Hydrocarbons	sesquiterpene hydrocarbon i,		1						Horvat et al., 1991
Hydrocarbons	sesquiterpene hydrocarbon ii,		1						Horvat et al., 1991
Hydrocarbons	sesquiterpene hydrocarbon iii,		1						Horvat et al., 1991
Sesquiterpenes	squalene		1						Wang and Kays 2000; Nakamura et al., 2013
Sesquiterpenes	ß-pinene			1					Ravi et al, 2022
Sesquiterpenes	styrene	000100-42-5		1		2			Zhang et al., 2023; Yao et al., 2023a
Monoterpenes	terpinen-4-ol	000562-74-3	2	3		3	1		Shen et al., 2024; Zhang et al., 2021; Zhang et al., 2023; Yao et al., 2023b; Jiang et al., 2023; Yao et al., 2023a
Monoterpenes	terpinolene	586–62–9	1	2		1	1		Shen et al., 2024; Zhang et al., 2023; Jiang et al., 2023
Alkanes	tetradecane	629–59–4	1	1		1	2		Shen et al., 2024; Tsai et al., 2021; Zhang et al., 2023; Yao et al., 2023b
Acids	tetradecanoic acid		2						Wang and Kays 2000
Benzenes	toluene	000108-88-3	4	3		4			Zhang et al., 2023; Yao et al., 2023b; Jiang et al., 2023; Yao et al., 2023a; Horvat et al., 1991
Aldehydes	trans-2-nonenal	18829–56–6					1		Shen et al., 2024
Sesquiterpenes	trans-calamenene						1		Tsai et al., 2021
Esters	trans-hex-2-enyl acetate			1					Ravi et al, 2022
Sesquiterpenes	trans-pinocarveol	547–61–5					1		Shen et al., 2024
Monoterpenes	trans-β-ionone	000079-77-6	2	1		2	1		Yao et al., 2023b; Yao et al., 2023a; Tsai et al., 2021; Zhang et al., 2021
Alkanes	tricosane	629–50–5	1				1		Nakamura et al., 2013; Shen et al., 2024
Alkanes	tridecane	000629-50-5				1			Yao et al., 2023b
Others	trimethyl pyrazine								Ravi et al, 2022
Benzenes	trimethylbenzene (mesitylene)		1						Purcell et al., 1980
Alkanes	undecanal	112–44–7					1		Shen et al., 2024
Alkanes	undecane	1120–21–4					1		Shen et al., 2024
Unknowns	unidentified		1						Purcell et al., 1980
Unknowns	unidentified		1						Purcell et al., 1980
Unknowns	unidentified		1						Purcell et al., 1980
Unknowns	unidentified		1						Purcell et al., 1980
Unknowns	unidentified		1						Purcell et al., 1980
Unknowns	unidentified		1						Purcell et al., 1980
Unknowns	unidentified		1						Purcell et al., 1980
Unknowns	unidentified			1					Ravi et al, 2022
Unknowns	unidentified hay		1						Purcell et al., 1980
Unknowns	unidentified vinyl		1						Purcell et al., 1980
Unknowns	unknown		1						Nakamura et al., 2013
Unknowns	unknown		1						Nakamura et al., 2013
Unknowns	unknown		1						Nakamura et al., 2013
Unknowns	unknown		1						Nakamura et al., 2013
Unknowns	unknown		1						Nakamura et al., 2013
Unknowns	unknown		1						Nakamura et al., 2013
Unknowns	unknown		1						Nakamura et al., 2013
Others	valencene	997297					1		Shen et al., 2024
Others	vanillin		2						Zhang et al., 2021; Nakamura et al., 2013
Others	vcadinene		1						Horvat et al., 1991
Others	veratrole		1						Nakamura et al., 2013
Others	viridiflorene		1						Nakamura et al., 2013
Others	xylene		2						Wang and Kays 2000; Horvat et al., 1991
Sesquiterpenes	α-bergamotene	017699-05-7				1			Jiang et al., 2023
Sesquiterpenes	α-bisabolene		1						Wang and Kays 2000
Sesquiterpenes	α-bisabolol						1		Tsai et al., 2021
Sesquiterpenes	α-bulnesene	3691–11–0					1		Shen et al., 2024
Sesquiterpenes	α-calacorene	21391–99–1					1		Shen et al., 2024
Sesquiterpenes	α-copaene		3						Wang and Kays 2000; Dumas et al., 2005; Wang and Kays 2003
Sesquiterpenes	α-cubebene	017699-14-8	1	2			2		Zhang et al., 2023; Jiang et al., 2023; Shen et al., 2024
Monoterpenes	α-cyclocitral	432–24–6					1		Shen et al., 2024
Sesquiterpenes	α-cyperone	000473-08-5		1					Jiang et al., 2023
Sesquiterpenes	α-guaiene	003691-12-1	3	1		1	3		Shen et al., 2024; Tsai et al., 2021; Zhang et al., 2021; Zhang et al., 2023; Jiang et al., 2023; Nakamura et al., 2013
Sesquiterpenes	α-gurjunene	489–40–7	3			2	1		Shen et al., 2024; Yao et al., 2023b; Dumas et al., 2005; Zhang et al., 2023; Jiang et al., 2023; Nakamura et al., 2013
Sesquiterpenes	α-himachalene						1		Tsai et al., 2021
Sesquiterpenes	α-humulene	6753–98–6	1				2		Shen et al., 2024; Tsai et al., 2021; Dumas et al., 2005
Monoterpenes	α-ionene	000475-03-6	1			1			Zhang et al., 2023
Monoterpenes	α-ionol						1		Tsai et al., 2021
Sesquiterpenes	α-muurolene	31983–22–9	1	1			3		Shen et al., 2024; Tsai et al., 2021; Zhang et al., 2023
Sesquiterpenes	α-patchoulene	560–32–7					1		Shen et al., 2024
Sesquiterpenes	α-phellandrene	99–83–2					1		Shen et al., 2024
Sesquiterpenes	α-selinene	473–13–2	2	1		1	1		Shen et al., 2024; Zhang et al., 2023; Nakamura et al., 2013
Monoterpenes	α-terpinene	99–86–5	1	1		1	1		Shen et al., 2024; Zhang et al., 2023
Monoterpenes	α-terpineol	98–55–5	6	2		3	1		Horvat et al., 1991; Shen et al., 2024; Zhang et al., 2021; Nakamura et al., 2013; Zhang et al., 2023; Jiang et al., 2023; Yao et al., 2023a
Sesquiterpenes	β-bisabolene	495–61–4					1		Shen et al., 2024
Sesquiterpenes	β-caryophyllene	000087-44-5	3	1	2		1		Dumas et al., 2005; Horvat et al., 1991; Wang and Kays 2000; Shen et al., 2024; Zhang et al., 2023; Jiang et al., 2023
Monoterpenes	β-cyclocitral	432–25–7	4	1		2	1		Horvat et al., 1991; Shen et al., 2024; Zhang et al., 2021; Yao et al., 2023b; Yao et al., 2023a; Sun et al. 1993
Monoterpenes	β-damascenone	23726–93–4	1				2		Shen et al., 2024; Tsai et al., 2021; Jiang et al., 2023
Sesquiterpenes	β-elemene	515–13–9	2	1		1	1		Shen et al., 2024; Zhang et al., 2023; Nakamura et al., 2013
Sesquiterpenes	β-farnesene	18794–84–8	2				1		Wang and Kays 2000; Shen et al., 2024; Horvat et al., 1991
Monoterpenes	β-homocyclocitral	000472-66-2	1	1		1			Yao et al., 2023a
Monoterpenes	β-ionone	14901–07–6	3				1		Shen et al., 2024; Wang and Kays 2000; Sun et al., 1995; Wang and Kays 2003
Monoterpenes	β-ionone epoxide		1						Zhang et al., 2021
Sesquiterpenes	β-myrcene	123–35–3							Shen et al., 2024
Sesquiterpenes	β-selinene	17066–67–0	1				1		Shen et al., 2024; Zhang et al., 2021
Sesquiterpenes	γ-butyrolactone						1		Tsai et al., 2021
Cadinenes	γ-cadinene		1						Nakamura et al., 2013
Alcohols	γ-decalactone						1		Tsai et al., 2021
Elemenes	γ-elemene	029873-99-2	2	1			1		Zhang et al., 2023; Nakamura et al., 2013
Sesquiterpenes	γ-gurjunene		1						Tsai et al., 2021
Sesquiterpenes	γ-muurolene	30021–74–0	2	1		2	1		Shen et al., 2024; Nakamura et al., 2013; Zhang et al., 2023; Jiang et al., 2023
Sesquiterpenes	γ-terpinene	000099-85-4	1	2		2	1		Ravi et al, 2022; Zhang et al., 2023; Yao et al., 2023b; Shen et al., 2024
Sesquiterpenes	δ-amorphene	016729-01-4	1	1		1			Zhang et al., 2023
Alkanes	δ-cadinene	483–76–1	1	1			1		Shen et al., 2024; Nakamura et al., 2013; Jiang et al., 2023
Alcohols	δ-decalactone			1					Ravi et al, 2022
Sesquiterpenes	δ-elemene	20307–84–0	2	1		2	1		Shen et al., 2024; Yao et al., 2023b; Zhang et al., 2023; Jiang et al., 2023

## Sheet: Tab S3 -76 aroma active VOC
Compound	Odor description in literature	References
1 ,2,4-trimethyl benzene	flowery	Wang and Kays 2000b
1-octen-3-ol	aroma of mushrooms with green notes	Shen et al 2024
2(4H)-benzofuranone	rose-like	Wang and Kays 2000b; Wang et al 1998
2,2-dimethyl-1 ,3 -cyclohexanediol	fruity, sweet	Wang and Kays 2000b
2,3-butanedione	buttery	Tiu et al 1985
2,3-nonadecanediol	musty, decay peanut	Wang and Kays 2000b
2,3-pentanedione	buttery	Wang and Kays 2000b; Tiu et al 1985
2,4-decadienal	musty, cooked starchy, fried, wax, fat	Wang and Kays 2000b; Jiang et al 2023
2,4-heptadienal	nut, fat	Jiang et al 2023
2,4-nonadienal	watermelon, fat, wax, green	Wang and Kays 2000b; Jiang et al 2023
2-acetyl furan	baked potato	Wang and Kays 2000a; Sun et al 1995
2-acetyl pyrrole	sweet, caramel	Wang and Kays 2000a
2-furanmethanoI	burnt	Nakruma et al 2013
2-methoxy-4-vinylphenol	clove, curry	Jiang et al 2023
2-methyl-tetrahydrofuran-3-one	grassy, leafy, mowed lawn	Tiu et al 1985
2-nonenal	cucumber, fat, green	Jiang et al 2023
2-octenal	green, nut, fat	Jiang et al 2023
2-pentyl furan	floral, fresh flowers, pungent aroma, green bean, butter	Wang and Kays 2000b; Tiu et al 1985; Wang and Kays 2000c; Jiang et al 2023
3 ,4-dihydropyran	roasted peanut	Wang and Kays 2000b
4-decanolide	fruity, peach-like	Wang and Kays 2000b
5-methyl-2-furfural	sweet, fragrance, fruity, flowery	Wang and Kays 2000b; Nakruma et al 2013; Tiu et al 1985
acetic acid	chess, rancid, sweat	Sun et al 1995; Shen et al 2024
acetol	caramel	Sun et al 1995
allo-aromadendrene	woody	Nakruma et al 2013
benzaldehyde	nutty/almond	Wang and Kays 2000a; Shen et al 2024; Wang and Kays 2000b; Tiu et al 1985, Sun et al 1995; Wang and Kays 2000c; Jiang et al 2023
cedrol	woody	Jiang et al 2023
cuminal	spicy	Nakruma et al 2013; Wang and Kays 2000b
cyclohexanol	fruity, sweet	Wang and Kays 2000b
decanal	heavier greasiness with a hint of citrusy fruity notes, soap, orange peel, tallow, hot apple	Wang and Kays 2000b; Tiu et al 1985; Shen et al 2024; Jiang et al 2023
dimethyl trisulfide	sulfur, fish, cabbage	Shen et al 2024
eugenol	clove, honey	Jiang et al 2023
furfural	almond, sweet, caramel-like aroma	Shen et al 2024; Nakruma et al 2013
geraniol	sweet floral	Wang and Kays 2000a; Nakruma et al 2013; Wang and Kays 2000c
geranylacetone	magnolia, green	Jiang et al 2023
guaiacol	strongly smoky, slightly medicinal aroma	Shen et al 2024; Nakruma et al 2013; Jiang et al 2023
hexanal	grass, tallow, fat	Jiang et al 2023
isoeugenol	sweet, spicy	Nakruma et al 2013
isopulegone	cooked starchy	Wang and Kays 2000b
limonene	lemon	Wang and Kays 2000b; Wang et al 1998
linalool	lavender and citrus notes, sweet, flower	Shen et al 2024; Wang and Kays; Wang et al 2000a; Wang and Kays 2000b; Jiang et al 2023
maltol	caramel	Wang and Kays 2000b; Tsai et al., 2021; Shen et al 2024; Wang et al 1998; Nakruma et al 2013; Wang and Kays 2000c
methional	cooked potato	Nakruma et al 2013; Jiang et al 2023
methyl geranate	sweet candy	Wang and Kays 2000a
myrtenol	herbal, sweet	Nakruma et al 2013
nerol	floral	Nakruma et al 2013
nerolidol	rose-like	Wang and Kays 2000b
n-hexane	objectionable	Tiu et al 1985
nonanal	light rose-like aroma with oily notes, lime, citrus, licorice	Shen et al 2024; Jiang et al 2023; Tiu et al 1985
octanal	green aroma, light fruity-sweet scent, carnation, flowery	Shen et al 2024; Tiu et al 1985
octyl ketone	musty, cereal	Wang and Kays 2000b
p-cymen-8-oI	floral	Nakruma et al 2013
phenethyl alcohol	floral	Nakruma et al 2013
phenylactaldehyde	perfume	Wang and Kays 2000b; Wang et al 1998; Nakruma et al 2013; Wang and Kays 2000c; Tiu et al 1985; Sun et al 1995
pyridine	fishy	Wang and Kays 2000b; Wang et al 1998
tetradecanoic acid	waxy, oily	Wang and Kays 2000b
trimethylbenzene (mesitylene)	carnation, milkweed	Tiu et al 1985
unidentified	sour creams, citrus, orange, lime	Tiu et al 1985
unidentified	flowery, pleasant odor	Tiu et al 1985
unidentified	hay, mushrooms, straw	Tiu et al 1985
unidentified	vinyl, smoky, hickory	Tiu et al 1985
unidentified	raw peanuts, soya products, cucumber	Tiu et al 1985
unidentified	musty	Tiu et al 1985
unidentified	sweet potato	Tiu et al 1985
unidentified	sweet pineapple, fruit, sweet potato cake	Tiu et al 1985
unidentified	grape juice, cough medicine, sweet fragrance	Tiu et al 1985
unidentified	burnt starch	Wang and Kays 2000b
xylene	earthy	Wang and Kays 2000b
α-bisabolene	balsamic odor	Wang and Kays 2000b; Wang et al 1998
α-copaene	earthy, baked potato, wood, spice	Wang and Kays 2000b; Wang et al 1998; Nakruma et al 2013; Jiang et al 2023
α-iso-methylionone	intense and elegant aromas of violet and iris with woody notes	Shen et al 2024
α-terpinene	aroma of pine oil	Shen et al 2024
α-terpineol	citrus-woody	Nakruma et al 2013
β-damascenone	honey, sweet, floral, green, tobacco	Nakruma et al 2013; Shen et al 2024; Jiang et al 2023
β-farnesene	hot apple, sweet	Wang and Kays 2000b
β-ionone	violet	Wang and Kays 2000b; Sun et al 1995; Wang et al., 1998
